# Supplementary material for: AtCRK5 Protein Kinase Exhibits a Regulatory Role in Hypocotyl Hook Development during Skotomorphogenesis
Source: Int J Mol Sci. 2019 Jul 12;20(14):3432. doi: 10.3390/ijms20143432 (PMC6678082; doi:10.3390/ijms20143432)
Supplement: Supplementary file 1 [file ijms-20-03432-s001.zip]

Archive with 2 entries (2 files):
- ijms-533828 supplementary table 1.xlsx
- supplementary figures.docx
