# Supplementary material for: AtCRK5 Protein Kinase Exhibits a Regulatory Role in Hypocotyl Hook Development during Skotomorphogenesis
Source: Int J Mol Sci. 2019 Jul 12;20(14):3432. doi: 10.3390/ijms20143432 (PMC6678082; doi:10.3390/ijms20143432)
Supplement: Supplementary file 1 [file ijms-20-03432-s001.zip › ijms-533828 supplementary table 1.xlsx]

## Sheet: Sheet1
qRT PCR Primers
Primer name	Gene name	5′-3′ orientation	Gene number	Reference
CYP83B1-F	CYP83B1	ACCCTAACCGCCCTAAACAAGA	At4g351500	Mei et al. 2011
CYP83B1-R		GTCAGTTCCCGGCACAACAATA
ACS5_FP	At AccSynthase5	GACTCTCATGTTTTGCCTTGC	At5g65800	Li et al. 2012
ACS5_RP		TTGGAAGCCATTAGAGCTTGA
ACS7_FP	At ACCSynthase7	ACGGTACGATACCATTGTGGA	At4g26200	Guan R, et.al 2015
ACS7_RP		GCTCGCCGTCTTTAGTTTTCT
ACS8_FP	At ACCSynthase8	CCTTCCTTCCTTCAAGAATGC	At4g37770	Guan R, et.al 2015
ACS8_RP		GAGAGTCTCGTTAGCCGGAGT
AUX1-F	AUX1	CTTTCCTCCTCTGCACATTTCT	At2g38120	Rigo et al 2013
AUX1-R		AAGAGTGGTTTTTGTCCGTTTG
LAX3-F	LAX3	TGCTTACCTTTGCTCCTGCT	At1g77690	Rigo et al 2013
LAX3-R		GTCCCCATCCATCCTCCTAC
PIN1-F	PIN1	TGGAAGACAACCTTTGGAAACT	At1g73590	Rigo et al 2013
PIN1-R		TGAAGCATTAGAACGACGAACA
PIN3-F	PIN3	CAAGTGGAGATTTCGGAGGA	At3g70940	Rigo et al 2013
PIN3-R		GCGTCTTTTGGTCTCTCTGC
PIN4-F	PIN4	GGCAACGGAACAATCTGAAC	At2g01420	Rigo et al 2013
PIN4-R		TCACCACCACCTCTAGCATTAC
CYP83B1-F	CYP83B1	ACCCTAACCGCCCTAAACAAGA	At4g35-1500	Mei et al. 2011
CYP83B1-R		GTCAGTTCCCGGCACAACAATA
TAA1-F	TAA1	TAAACACTATACAAACGACCAAACC	At1g70560	Mei et al. 2011
TAA1-R		TACACCTGTCACCCATCTTCCT
TRP2-F	TRP2	TTGAATCCGCTTTCTATGCTCT	At5g54810	Mei et al. 2011
TRP2-R		CTGTAATGCTCCGTAAGCCTCT
TRP3-F	TRP3	ATCATCTGTAAGCGGAAAGGTTC	At3g54640	Mei et al. 2011
TRP3-R		TTCAGTTGGCGACTTTGCATCAC
YUCCA3-F	YUCCA3	CGTTCGTAGCGCTGTTCATG	At1g04610	Mei et al. 2011
YUCCA3-R		CTAACGGTCCAATTTTCGGC
NIT3-F	NIT3	AGGTTATTGGCGTTGACCCAT	At3g44320	Mei et al. 2011
NIT3-R		ATCTTTCCACTTCAGGGCCAG
AMI-F	AMI1	TCTACTTCCTCGTCGCCTCCT	At1g08980	Mei et al. 2011
AMI-R		GCGCATTTTCTCCGTTTATACTG
CYP83B1-F	CYP83B1	ACCCTAACCGCCCTAAACAAGA	At4g31500	Mei et al. 2011
CYP83B1-R		GTCAGTTCCCGGCACAACAATA
GH3-F	GH3.2	CGGATGATGTGCGGTTTTAG	At4g27260	in this study
GH3-R		ACGATTCACAAAGCCTAATAAGAAA
EIN3-F	EIN3	AACTTTGGGATGGTTGCTAAAA	At3g20770	in this study
EIN3-R		CTGGGACTTCTTCTTTGACAGG
HLS1-F	HLS1	CACGGTTATCAAGTTAGAGC	At4g37580	An et al. 2012
HLS1-R		GAAAGTCCCAAGCGAGA
GAPDH-2-F	GAPDH2	AATGGAAAATTGACCGGAATGT	At1g13440	Czechowski et al. 2005
GAPDH-2-R		CGGTGAGATCAACAACTGAGACA
Czechowski T, Stitt M, Altmann T, Udvardi MK, Scheible WR (2005) Genome-wide identification and testing of superior reference genes for transcript normalization in Arabidopsis. Plant Physiol. 139: 5-17.
Li G, Meng X, Wang R, et al. Dual-level regulation of ACC synthase activity by MPK3/MPK6 cascade and its downstream WRKY transcription factor during ethylene induction in Arabidopsis. PLoS Genet. (2012);8(6):e1002767. doi:10.1371/journal.pgen.1002767
An F, Zhang X, Zhu Z, et al. Coordinated regulation of apical hook development by gibberellins and ethylene in etiolated Arabidopsis seedlings. Cell Res. 2012;22(5):915–927. doi:10.1038/cr.2012.29
Mei Y, Jia WJ, Chu YJ, Xue HW. Arabidopsis phosphatidylinositol monophosphate 5-kinase 2 is involved in root gravitropism through regulation of polar auxin transport by affecting the cycling of PIN proteins. Cell Res. 2012;22(3):581–597. doi:10.1038/cr.2011.150
Rigó G, Ayaydin F, Tietz O, Zsigmond L, Kovács H, Páy A, Salchert K, Darula Z, Medzihradszky KF, Szabados L, Palme K, Koncz C, Cséplo A. Inactivation of plasma membrane-localized CDPK-RELATED KINASE5 decelerates PIN2 exocytosis and root gravitropic response in Arabidopsis. Plant Cell. 2013 May;25(5):1592-608. doi: 10.1105/tpc.113.110452. Epub 2013 May 14. PubMed PMID: 23673979; PubMed Central PMC…
Guan R, Su J, Meng X, Li S, Liu Y, Xu J, Zhang S. Multilayered Regulation of Ethylene Induction Plays a Positive Role in Arabidopsis Resistance against Pseudomonas syringae. Plant Physiol. 2015 Sep;169(1):299-312. doi: 10.1104/pp.15.00659. Epub 2015 Aug 11. PubMed PMID: 26265775; PubMed Central PMCID: PMC4577408.

## Sheet: Sheet2
Cloning Primers
Primer name	Gene name	5′-3′ orientation	Gene number	Reference
PIN3HL FW BamHI	PIN3	ttggatccCAGTTCCCTGAGACGGCTGC	At3g70940	in this study
PIN3HL REV EcoRI	PIN3	aaagaattcattaCGGAGGCATATTTTTTCGTTGAC	At3g70940	in this study
